# Supplementary material for: Dry Matter Production, Photosynthesis of Flag Leaves and Water Use in Winter Wheat Are Affected by Supplemental Irrigation in the Huang-Huai-Hai Plain of China
Source: PLoS One. 2015 Sep 3;10(9):e0137274. doi: 10.1371/journal.pone.0137274 (PMC4559388; doi:10.1371/journal.pone.0137274)
Supplement: S1 File — (XLS) [file pone.0137274.s001.xls]

## Sheet: Figure 1
Precipitation (mm)
Month	2012	2013	2014	verage1990-2013
Jan	1.6	4	0	4.27692
Feb	0.6	10	14	10.9462
Mar	25.3	8	0	18.5115
Apr	27.8	10.5	41	32.4077
May	0.8	122.5	68	53.9
Jun	15.4	13	50	87.7192
Jul	172.3	266	0	188.846
Aug	103.3	50.5	0	161.973
Sep	38.4	3	0	74.7115
Oct	6.6	6	0	27.5692
Nov	19.8	41	0	29.5346
Dec	29.3	0	0	9.75385

## Sheet: Figure 2
2012-2013	SRWC at jointing after SI(%)					2013-2014	SRWC at jointing after SI(%)					2012-2013	SRWC at anthesis after SI(%)					2013-2014	SRWC at anthesis after SI(%)					2012-2013	SRWC at maturity(%)						2013-2014	SRWC at maturity(%)
soil layers	W1	W2	W3	W4		soil layers	W1	W2	W3	W4		soil layers	W1	W2	W3	W4		soil layers	W1	W2	W3	W4		soil layers	W0	W1	W2	W3	W4		soil layers	W0	W1	W2	W3	W4
200	90.4938	90.2752	89.4025	87.9695		200	87.545	89.694	88.3035	91.0433		200	82.1618	83.6042	83.1752	85.0297		200	85.3376	82.0829	80.7944	83.6621		200	86.5484	84.6444	83.3486	87.6591	85.9351		200	81.5536	79.8278	80.4688	83.0831	81.976
200	89.0748	89.8925	87.018	87.5759		200	90.2986	86.8446	88.8407	88.7658		200	84.6409	86.0516	84.8429	85.7655		200	86.687	84.3105	83.2407	86.0211		200	86.5493	84.2355	82.7679	87.6356	86.1277		200	83.9206	81.725	79.4713	81.842	79.8415
200	88.9129	87.6579	88.7869	85.3631		200	89.8218	89.1693	85.9663	91.5209		200	84.9014	86.3279	81.5075	84.294		200	87.5123	80.4552	83.5176	83.3416		200	83.5475	82.0533	80.9293	84.6827	82.7425		200	85.1371	83.1764	76.6663	79.5242	79.3105
180	90.2547	91.0441	86.9291	88.8458		180	88.0068	87.4362	84.8266	86.675		180	86.5779	86.7083	87.182	88.8735		180	78.9902	80.9361	81.6056	79.723		180	88.0058	84.4625	82.485	87.2949	85.7066		180	80.4463	77.4119	78.0716	79.4436	73.2522
180	89.339	89.627	86.5414	86.2614		180	88.4715	85.1513	82.5616	87.1414		180	88.2265	88.3414	88.9308	90.5264		180	82.0693	84.8026	78.2628	83.0516		180	87.8865	83.1729	81.8332	86.4833	85.5372		180	77.0665	76.0985	77.4326	79.0635	75.5052
180	88.1704	89.4612	84.3168	88.4301		180	85.7421	87.9211	85.2915	84.4085		180	84.9293	85.0753	85.4331	87.2205		180	82.7798	85.1193	82.1842	83.6373		180	85.1251	82.7521	80.1367	85.1066	82.876		180	79.0261	73.9253	73.9105	75.0237	76.7787
160	88.11	87.5105	87.0536	85.89		160	82.6513	84.8855	83.4241	82.2492		160	83.7311	82.1527	81.2481	84.1368		160	82.9888	82.8787	80.9359	84.944		160	83.8648	82.8984	78.3167	80.1624	82.87		160	74.0883	71.53	70.8903	75.652	70.7894
160	87.7167	86.1072	84.4571	83.2609		160	83.1311	82.6102	81.1601	82.7133		160	86.441	83.3818	82.4695	85.3687		160	79.1505	78.6882	77.0151	81.0494		160	83.3585	83.7356	80.2088	79.0786	82.5626		160	76.0155	73.4272	73.0953	71.9572	72.6974
160	85.5032	85.9137	86.65	85.519		160	80.3715	85.3607	83.8882	79.985		160	84.0213	80.4236	79.5268	82.4048		160	82.327	82.5692	80.3568	84.3385		160	81.3711	81.5727	79.1009	78.2461	80.1774		160	77.4519	74.8786	74.3928	76.2046	74.1434
140	87.8901	83.0083	82.7411	87.5321		140	80.2155	84.298	83.2071	81.5322		140	80.0163	77.2672	72.0078	81.9877		140	75.5127	72.4279	68.2119	77.1796		140	75.962	75.5541	72.311	67.2027	75.5541		140	72.1478	71.2492	71.2358	61.626	68.7778
140	87.4807	80.4229	84.9153	84.9302		140	78.7422	82.7611	83.6943	83.878		140	83.6691	76.4357	74.16	80.2343		140	72.2836	68.0949	64.43	73.2135		140	73.0622	73.035	70.7387	65.4283	72.8615		140	71.6067	70.7978	70.2133	62.5746	69.3938
140	85.2996	82.5937	85.3282	87.134		140	80.8889	81.0349	82.4198	84.3551		140	83.3635	78.0988	70.8555	80.7411		140	74.2417	70.2609	66.4937	76.6457		140	75.8618	75.0733	70.8832	65.9771	75.2467		140	70.8889	69.9006	68.9583	61.7232	72.2358
120	80.3913	77.125	76.6899	81.8402		120	83.6696	81.5778	84.8019	83.4548		120	68.7167	65.4032	59.6021	70.4801		120	74.9043	70.2145	64.6886	73.47		120	62.3373	58.5991	54.8301	48.6295	58.146		120	70.8423	68.3861	67.4812	58.4627	67.8949
120	78.567	76.7017	78.9002	81.452		120	84.134	82.0418	85.2628	83.9339		120	71.4645	66.5759	60.7748	71.7631		120	74.2069	66.1166	61.5483	70.3286		120	61.7079	58.7536	53.4309	47.5165	57.8386		120	69.3636	65.0375	64.2892	62.3141	64.9369
120	79.2157	74.5484	79.295	79.2284		120	81.4052	79.3139	82.541	81.1758		120	68.9689	63.7306	57.9293	68.6971		120	71.1016	69.8124	65.3684	74.1493		120	59.9666	55.4445	53.2293	46.7424	55.4534		120	67.521	66.9347	65.8732	61.3655	66.0529
100	71.057	74.2081	75.1298	68.3213		100	75.6387	71.5853	75.6426	72.7711		100	57.354	54.6509	50.8453	61.0254		100	60.8232	57.4003	52.471	65.4016		100	49.4967	44.2831	44.2651	40.0508	42.5059		100	58.593	54.176	56.176	45.755	56.5576
100	71.4323	72.0313	77.745	70.9215		100	73.1885	69.1244	73.1767	70.4243		100	60.0241	55.8121	52.0712	62.1755		100	60.241	56.9098	49.271	64.7858		100	51.3652	46.5472	45.2791	41.0052	46.7811		100	57.0195	55.6696	54.6535	47.5496	54.9826
100	68.8816	74.585	77.3374	70.5214		100	75.9136	71.8549	75.9096	73.0977		100	57.6838	52.9898	49.1194	59.3752		100	61.9054	53.3909	51.171	61.5175		100	51.9309	46.9152	46.2721	42.028	46.1435		100	55.3665	53.8824	52.8985	49.0523	53.3326
80	65.7126	60.5831	66.4874	63.2004		80	55.7341	54.0682	52.8535	55.9696		80	53.5479	48.3572	48.4773	53.9446		80	53.1673	43.6378	47.248	51.8707		80	45.6851	44.7972	45.6592	41.406	46.7028		80	43.7949	47.3404	46.2008	39.9826	44.2307
80	66.1193	58.3815	64.279	63.6165		80	58.0651	56.5073	55.2517	58.4415		80	56.2661	45.1108	51.244	55.6622		80	51.5886	39.689	43.938	48.07		80	45.4772	47.6437	46.0185	41.6214	47.3404		80	40.581	46.834	44.2853	41.389	46.1567
80	63.5058	60.9847	66.8957	60.9842		80	58.3996	56.7878	55.5526	58.7055		80	53.8297	45.1036	48.2107	51.7271		80	52.246	43.0866	46.058	51.1714		80	42.893	47.7205	47.3388	43.0137	43.0652		80	42.2088	43.0468	43.3163	37.9954	47.5937
60	46.7117	41.9697	47.0794	46.2124		60	48.0441	42.3238	45.9334	46.5618		60	47.9239	38.1602	43.0235	49.6475		60	56.398	31.9734	44.9752	51.5919		60	28.4514	49.6068	43.6748	42.5389	49.4806		60	29.2822	41.1874	36.3113	34.0211	37.7091
60	48.8833	39.7855	49.7113	46.6219		60	45.3813	39.599	43.1877	43.8774		60	49.5765	39.2946	44.1739	50.7983		60	55.7378	31.4932	41.1048	50.8922		60	30.6555	48.4096	42.1756	40.5003	49.1732		60	25.9609	37.8388	34.5308	32.2913	40.9341
60	48.6975	42.3538	49.2953	44.0029		60	47.7069	42.0485	45.6792	46.2462		60	46.2713	36.5257	41.3731	47.9967		60	52.5582	27.9536	44.3456	52.7915		60	31.0535	47.804	42.1739	41.5774	46.788		60	27.8035	39.736	33.2918	30.9509	39.3591
40	68.964	53.0125	55.8907	70.0647		40	64.6549	45.2547	54.5371	65.6706		40	74.3425	36.6494	61.4478	74.8288		40	74.5944	39.6359	59.8208	70.9339		40	36.3219	55.2824	46.4132	53.1512	55.1765		40	13.3605	34.7741	22.6299	29.2625	31.8993
40	67.1886	50.7878	58.1058	67.841		40	61.9903	42.5881	54.1856	65.4034		40	72.6918	37.8833	62.6057	75.9978		40	71.105	35.9374	60.4826	71.63		40	35.616	54.5565	45.3922	52.5968	55.2141		40	15.0321	32.7101	24.6759	27.698	33.3243
40	68.9394	53.4373	58.5209	70.4884		40	64.3195	44.9214	51.8885	62.9378		40	71.0411	34.9155	59.79	73.1598		40	73.5839	38.8344	56.6443	67.8261		40	34.0278	53.0083	44.4342	50.7055	52.1389		40	15.8889	32.0381	24.7839	26.027	34.6743
20	81.81	63.5147	71.7402	82.0923		20	79.79	64.909	73.768	81.4205		20	82.4029	70.037	77.7496	84.0024		20	87.6193	69.511	76.3766	85.5062		20	28.5792	48.5542	40.3479	46.0456	50.3948		20	20.8392	35.6299	30.8626	30.4819	33.8104
20	79.6001	63.9291	74.3695	82.5086		20	79.4554	62.1708	73.4595	78.7355		20	80.685	72.2843	79.946	86.2518		20	86.8574	65.7724	79.6552	84.8472		20	30.8626	50.9774	42.3172	47.3794	52.945		20	17.3181	31.5988	29.9941	32.3107	35.3854
20	82.2198	61.3002	73.9548	79.8759		20	77.1246	64.6472	71.0765	81.1056		20	84.1209	68.7898	76.5533	82.7531		20	83.8812	68.7497	80.2659	81.6652		20	31.2209	50.4006	41.2865	48.2125	53.1699		20	19.5603	34.861	26.9311	33.7963	32.1604

## Sheet: Figure 3
2012/2013						2013/2014
Root lenght density(cm cm-3)						Root lenght density(cm cm-3)
Soil layers	W0	W1	W2	W3	W4	Soil layers	W0	W1	W2	W3	W4
100	0.0266667	0.116667	0.1	0.216667	0.116667	100	0.0616507	0.16	0.15	0.254883	0.178694
100	0.04	0.15	0.0866667	0.22	0.15	100	0.1	0.209167	0.106667	0.250833	0.209167
100	0.0433333	0.11	0.0833333	0.176667	0.136667	100	0.0708333	0.19	0.1375	0.223333	0.208333
80	0.12	0.24	0.166667	0.333333	0.28	80	0.209607	0.41	0.306608	0.430016	0.367649
80	0.103333	0.276667	0.233333	0.38	0.266667	80	0.18	0.35	0.295833	0.42	0.42
80	0.126667	0.26	0.211667	0.336667	0.293333	80	0.216667	0.37	0.3375	0.470833	0.391667
60	0.233333	0.44	0.404416	0.52	0.466667	60	0.309167	0.6	0.505653	0.694082	0.661571
60	0.316667	0.473333	0.366667	0.463333	0.483333	60	0.366667	0.641667	0.4425	0.675	0.641667
60	0.254333	0.43	0.333333	0.503333	0.446667	60	0.375	0.55	0.491667	0.604167	0.583333
40	0.5	0.801	0.64	0.77	0.76	40	0.395807	0.73	0.47552	0.662707	0.653652
40	0.452	0.88	0.58	0.88	0.85	40	0.333333	0.683333	0.485833	0.775	0.720833
40	0.52	0.916667	0.66	0.81	0.866667	40	0.404167	0.75	0.566667	0.71	0.701667
20	1.06667	1.31667	1.08333	1.31	1.31667	20	1.02155	1.39451	1.20131	1.37195	1.39451
20	0.983333	1.26833	1.2	1.21833	1.25333	20	0.95	1.365	1.1075	1.42667	1.425
20	1.06	1.33933	1.10333	1.27667	1.29333	20	1.05333	1.45	1.24583	1.3675	1.34667

## Sheet: Figure 4
2012/2013	Photosynthetic rate(μ mol CO2 m-2 s-1)						2013/2014	Photosynthetic rate(μ mol CO2 m-2 s-1)						2012/2013	Transpiration rate(mmol H2O m-2 s-1)						2013/2014	Transpiration rate(mmol H2O m-2 s-1)						2012/2013	Stomatal conductance (mmol m-2 s-1)						2013/2014	Stomatal conductance (mmol m-2 s-1)
Days after anthesis	W0	W1	W2	W3	W4		Days after anthesis	W0	W1	W2	W3	W4		Days after anthesis	W0	W1	W2	W3	W4		Days after anthesis	W0	W1	W2	W3	W4		Days after anthesis	W0	W1	W2	W3	W4		Days after anthesis	W0	W1	W2	W3	W4
0	13.9	20.2	15.9	19.2	20.1		0	15.1	23.1	18.5	21.7	22.4		0	4.2	5.46	4.5	5.5	5.6		0	3.53	5.16	4.26	5.04	4.94		0	307	478	365	431	485		0	428	549	488	533	523
0	12.2	20	17.3	20.4	19.6		0	17	22.9	19.7	22.8	23		0	3.7	5.28	4.8	5.3	5.3		0	3.94	5.48	4.09	4.73	5.37		0	297	480	396	464	476		0	439	526	451	515	556
0	13.3	19.8	17.6	20.9	19.2		0	16.2	23.2	19	21.9	21.9		0	3.9	5.61	4.7	5.2	5.5		0	3.87	5.11	4.23	5.18	5.17		0	324	468.5	360	466	461		0	408	513	479	521	536
7	15.7	22	19.8	23.2	22.8		7	19.1	24.5	21.3	24.8	24.3		7	4.6	6.68	5.5	7.2	6.7		7	4.83	6.38	5.26	6.38	5.945		7	372	510.5	435	512	509		7	475	665	566	655	644
7	16.8	22.8	18.9	23.5	23.5		7	18.5	24	20.4	23.8	23		7	4.7	6.7	5.6	6.9	7.1		7	4.61	6.1	5.1	6.23	6.23		7	403	505.5	455	512	499		7	508	657	554	673	669
7	15.2	23	19.2	24	22.1		7	18.5	24.7	20.7	23.5	23.6		7	4.4	6.86	5.2	6.9	6.7		7	4.65	6.146	4.95	6.04	5.833		7	399	525.5	426	532	519		7	500	632	537	668	655
14	16	23.5	18.3	25.9	22.8		14	17.5	25.4	21.4	27.8	24.7		14	5.89	7.63	6.47	7.95	7.5		14	6.06	7.63	6.74	7.85	7.5		14	394	619	503	600	579.5		14	514	682	563	680	669
14	15.6	23.9	19.3	25.1	23.9		14	18	26.2	20.8	28.7	25.1		14	5.76	7.58	6.37	7.7	7.41		14	6.16	7.58	6.73	7.7	7.41		14	411	590	489	622	596		14	541	676	599	702	660
14	14.9	22.5	18.2	26.2	23.2		14	16.9	25.2	21.8	27.7	25.4		14	5.58	7.23	6.69	7.73	7.33		14	6.26	7.43	6.99	7.83	7.33		14	390	601	524	599	605		14	530	686	594	689	681
21	12.3	20.6	15.4	23.4	21.9		21	10.1	19.3	12	22.2	18.5		21	5.39	8.34	6.98	8.66	8.26		21	5.74	7.58	6.76	7.75	7.54		21	294	673.5	526	723	684		21	409	663	569	676	658
21	13.4	21.5	14.3	23	20.7		21	11.6	19.3	13.4	21.9	19.4		21	5.26	8	6.88	8.39	8.19		21	5.82	7.6	6.54	7.91	7.51		21	311	658.5	507	692	675		21	390	633	553	696	628
21	12.5	20.2	15	24.3	20.7		21	10.9	18.7	13.2	21.3	19		21	5.58	8.25	7.16	8.6	8.01		21	5.57	7.45	6.72	7.74	7.35		21	287	685.5	480	704	657		21	438	655	580	677	647
28	4.2	13.2	5.8	15.9	12.5		28	6.1	13.5	6.1	18.1	14.2		28	4.74	7.56	6.02	7.88	7.48		28	5.02	6.81	5.64	7.15	6.82		28	163	515	301	567	513		28	340	529	445	580	529
28	5.1	12.8	6.2	15.5	12.5		28	5.8	14.6	8.1	17.5	15.7		28	4.62	7.2	5.79	7.65	7.19		28	4.71	7	5.42	7.1	6.87		28	140	525	281	533	517		28	325	529	413	551	509
28	5.5	13.5	5.2	16	13.1		28	6.7	14.2	7.1	18.7	15.6		28	4.83	7.44	6.11	7.79	7.31		28	5.02	6.94	5.34	7.37	6.44		28	159	519	321	547	491		28	305	539	444	559	527
35	0.6	6.3	1.5	7.4	6.6		35	1.7	6.8	1.5	8.9	7.1		35	3.01	4.62	3.05	4.83	4.47		35	3.51	4.82	3.85	5.33	4.97		35	20	201	34	241	171		35	100	174	124	191	168
35	1.1	6.5	1.2	8.8	6.9		35	2.2	5.9	3	9.5	7.4		35	3.12	4.61	3.66	5.06	4.66		35	3.62	5.11	3.86	5.56	5.16		35	65	233	80	271	195		35	105	163	120	221	145
35	0.4	6.8	0.8	7.9	6.2		35	1.3	7	2.2	9.4	6.5		35	2.92	4.43	3.2	4.81	4.24		35	3.32	4.93	3.5	5.31	5.14		35	45	210	69	246	214		35	85	165	99	196	174

## Sheet: Figure 5
2012/2013	Dry matter at anthesis(kg ha-1)				2013/2014	Dry matter at anthesis(kg ha-1)				2012-2013	Dry matter at maturity(kg ha-1)					2013-2014	Dry matter at maturity(kg ha-1)
	Stem plus sheath	Spike	leaf			Stem plus sheath	Spike	leaf			Grain	Stem plus sheath	Leaf	Spike axis plus glume			Grain	Stem plus sheath	Leaf	Spike axis plus glume
W0	6457	1973	1718		W0	6307	2073	1718		W0	6350.45	5134.8	1005.09	1434.93		W0	5750.45	5384.8	1205.09	1734.93
W0	6303.83	1830.3	1734.7		W0	5953.83	2090.3	1734.7		W0	6059.32	5449.36	1096.58	1405.83		W0	5659.32	5099.36	1346.58	1705.83
W0	6118.3	1998.7	1604.2		W0	6068.3	2258.7	1604.2		W0	6263.71	5253.63	1284.51	1559.16		W0	5863.71	5103.63	1434.51	1859.16
W1	8500.69	2451.48	1813.43		W1	8428	2611.6	2214.6		W1	8824.37	7428.7	1362.26	2035.17		W1	8793.94	8145.78	1626.67	2407.14
W1	8365.4	2302.62	1987.83		W1	8663.01	2539.23	2071.81		W1	8661.66	7747.19	1555.75	2075.26		W1	8649.32	8156.2	1667.39	2341.08
W1	8662	2448.9	1732.57		W1	8499.6	2436.12	2022.2		W1	8806.01	7698.67	1526.4	2158.51		W1	8842.27	8345.92	1819.45	2268.68
W2	7297.82	2081.44	1663.86		W2	7397.82	2381.44	1963.86		W2	7111.19	6380.18	1157.17	1800.56		W2	7011.19	6980.18	1607.17	2100.56
W2	7455	2081.04	1883.26		W2	7755	2481.04	1983.26		W2	7002.81	6572.26	1033.37	1681.74		W2	7302.81	6772.26	1533.37	2181.74
W2	7373.64	2138.88	1721.72		W2	7573.64	2288.88	1821.72		W2	7270.66	6528.44	1305.73	1793.67		W2	7070.66	6928.44	1705.73	2093.67
W3	8689.2	2264.24	1901.44		W3	8589.2	2714.24	2351.44		W3	9399.25	7751.22	1529.73	2052.52		W3	9549.25	8201.22	1879.73	2452.52
W3	8464.43	2489.15	1794.89		W3	8664.43	2639.15	2174.89		W3	9148.64	7550.96	1483.2	1933.91		W3	9798.64	8000.96	1983.2	2333.91
W3	8727.4	2443.78	1812.18		W3	8827.4	2443.78	2132.18		W3	9299.95	7784.52	1604.78	2211.99		W3	9649.95	8234.52	1804.78	2511.99
W4	8531.86	2328.91	1768.36		W4	8531.86	2528.91	2398.36		W4	8842.28	7507.16	1420.63	2204.84		W4	8842.28	8007.16	1670.63	2504.84
W4	8225.71	2206.73	1913.64		W4	8625.71	2656.73	2023.64		W4	8512.8	7319.85	1363.14	2039.84		W4	8612.8	8119.85	1713.14	2339.84
W4	8548.44	2454.19	1775.89		W4	8448.44	2354.19	2075.89		W4	8755.53	7628.96	1448.39	2087.03		W4	8855.53	8128.96	1848.39	2287.03

## Sheet: Figure 6
2012/2013	1000-grain weight(g)						2013/2014	1000-grain weight(g)
Days after anthesis	W0	W1	W2	W3	W4		Days after anthesis	W0	W1	W2	W3	W4
0	0	0	0	0	0		0	0	0	0	0	0
0	0	0	0	0	0		0	0	0	0	0	0
0	0	0	0	0	0		0	0	0	0	0	0
7	8.2	4.4	6.8	4.55	4.3		7	7.27	3.3	5.55	3.49	3.15
7	8.85	4.35	7	5.22	4.35		7	7.05	3.35	6.1	3.35	3.55
7	8.35	4.45	6.55	4.675	4.325		7	7.31	3.475	5.975	3.57	3.5
14	19.72	13.3	17.75	12.95	13.7		14	20.67	12.1	17.5	13.14	12.75
14	21.28	12.9	17.55	13.015	11.75		14	20.95	12.4	17.5	12.35	12.95
14	20.325	13.1	17.3	12.625	12.42		14	20.96	12.4	17.65	12.895	13
21	30.27	26.6	29.35	27.15	27.54		21	31.62	27.03	30.2	28.49	27.65
21	31.83	26.7	28.65	27.615	25.4		21	31.55	27.53	30.6	28.2	26.965
21	31.575	26.8	28.325	27.525	25.96		21	31.885	27.58	30.7	28.645	27.6075
28	35.52	35.6	35.65	36.4	36.44		28	38.07	38.23	38.35	40.19	38.65
28	37.48	35.55	35.5	37.515	34.05		28	38.507	37.83	38.1	40.86	38.385
28	36.675	35.5	34.525	37.45	34.96		28	38.5885	38.33	38.525	40.825	38.8175
35	36.42	40.35	36.963	42.6	41.19		35	39.17	43.18	40.2	46.03	43.38
35	37.87	40.55	36.9605	43.165	39.2		35	40.057	42.63	39.65	47.06	42.585
35	36.955	40.66	36.1918	43.325	40.41		35	39.9135	43.205	40.225	46.845	43.2825
